# Supplementary material for: Super-Resolution Ultrasound Localization Microscopy Using High-Frequency Ultrasound to Measure Ocular Perfusion Velocity in the Rat Eye
Source: Bioengineering (Basel). 2023 Jun 6;10(6):689. doi: 10.3390/bioengineering10060689 (PMC10295416; doi:10.3390/bioengineering10060689)
Supplement: Supplementary file 1 [file bioengineering-10-00689-s001.zip]

Archive with 2 entries (2 files):
- bioengineering-2370406-S1.avi
- bioengineering-2370406-S2.avi
